# Supplementary material for: Eclipsed mitral regurgitation and the role of multimodality imaging: a case report
Source: Eur Heart J Case Rep. 2025 Feb 25;9(3):ytaf075. doi: 10.1093/ehjcr/ytaf075 (PMC11997780; doi:10.1093/ehjcr/ytaf075)
Supplement: ytaf075_Supplementary_Data [file ytaf075_Supplementary_Data.zip]

Archive with 23 entries (23 files):
- sup figure 1.jpg
- sup figure 3.jpg
- Video S1.mp4
- Video S10.mp4
- Video S11.mp4
- Video S12.mp4
- Video S13.mp4
- Video S14.mp4
- Video S15.mp4
- Video S16.mp4
- Video S17.mp4
- Video S18.mp4
- Video S2.mp4
- Video S3.mp4
- Video S4.mp4
- Video S5.mp4
- Video S6.mp4
- Video S7.mp4
- Video S8.mp4
- Video S9.mp4
- Sup Figure 2.png
- sup figure 4 .png
- sup Figure 5 revision 2024.png
